# Supplementary material for: Effects of Combined Diet and Physical Activity on Gestational Weight Gain in Low-Risk Pregnant Women Based on the TIDieR Checklist: A Systematic Review and Meta-Analysis
Source: Healthcare (Basel). 2026 Apr 14;14(8):1035. doi: 10.3390/healthcare14081035 (PMC13115787; doi:10.3390/healthcare14081035)
Supplement: Supplementary file 1 [file healthcare-14-01035-s001.zip]

Archive with 9 entries (9 files):
- PRISMA checklist.pdf
- Supplementary File S1. Search strategy.pdf
- Supplementary File S2. The excluded studies with reasons.pdf
- Supplementary File S3. The titles of the included studies.pdf
- Supplementary File S4. Adjustment of cluster-randomized trials using the design effect method.pdf
- Supplementary File S5. Summary of risk of bias assessment.pdf
- Supplementary File S6. Supplementary figures.pdf
- Supplementary File S7. Summary of the results of sensitivity analyses.pdf
- Supplementary File S8. GRADE evidence of outcomes.pdf
